# Supplementary material for: The Anti-Breast Cancer Stem Cell Potency of Copper(I)-Non-Steroidal Anti-Inflammatory Drug Complexes
Source: Molecules. 2023 Sep 1;28(17):6401. doi: 10.3390/molecules28176401 (PMC10489748; doi:10.3390/molecules28176401)
Supplement: Supplementary file 1 [file molecules-28-06401-s001.zip]

Archive with 1 entries (1 files):
- molecules-2575413-supplementary.pdf
